# Supplementary material for: Ventilator-Associated Pneumonia in COVID-19 Patients Admitted in Intensive Care Units: Relapse, Therapeutic Failure and Attributable Mortality—A Multicentric Observational Study from the OutcomeRea Network
Source: J Clin Med. 2023 Feb 6;12(4):1298. doi: 10.3390/jcm12041298 (PMC9961155; doi:10.3390/jcm12041298)
Supplement: Supplementary file 1 [file jcm-12-01298-s001.zip]

Archive with 1 entries (1 files):
- jcm-2135147-supplementary.pdf
